# Supplementary material for: Comparative transcriptomic analysis reveals differences in gene expression and regulatory pathways between nonacral and acral melanoma in Asian individuals
Source: J Dermatol. 2024 Mar 12;51(5):659–70. doi: 10.1111/1346-8138.17187 (PMC11484150; doi:10.1111/1346-8138.17187)
Supplement: Supplementary file 2 — Supplementary Table S1. [file JDE-51--s001.xlsx]

## Sheet: Total Log 值 
Supplementary Table S1: Transcriptome analysis of non-acral cutaneous melanoma-tumor tissue (NAM) and Acral cutaneous melanoma-tumor tissue (AM) (Log FPKM)
	Non-acral cutaneous melanoma-tumor tissue								Acral cutaneous melanoma-tumor tissue
Gene name	A3	A4	A5	A6	A7	A8	A9	A10	A11	A12	A13	A14	A15	A16	A17	A18	A19	A20	A22	A24	A25	A26	A27
S100A1	1.09891	1.6402	2.87836	0.951254	0.0477885	4.89731	0.534011	2.30795	2.13412	1.87851	1.74523	1.19369	-0.350762	0.886928	1.58621	0.533709	1.44344	1.55279	1.15126	1.25223	0.350352	1.68735	0.4159
S100A2	0.194334	-4.28219	0.0737215	0.965193	0.380567	-1.17328	0.884383	0.717573	-0.256435	0.404379	0.158286	-4.67757	0.396345	0.908803	-0.240325	-5.04546	0.501696	-1.07985	0.0625394	5.11406	0.190318	-4.46617	0.46993
S100A3	0.443331	0	-0.343265	0.579233	0.0241863	-4.59109	-0.0550995	0.525765	0.163211	0.533166	0.207624	-0.481935	-0.0222535	0.116455	-0.636465	-4.44557	0.355326	-0.286242	0.206373	0.639116	-0.179922	-0.615744	0.508268
S100A4	-0.586398	0.311426	0.490197	-0.49082	4.07098	-2.26367	0.240568	0.373398	-1.68619	-1.3766	-0.491049	-1.8756	0.299862	-1.00836	1.0102	-4.51136	0.10031	-2.37671	-0.456344	-0.0531953	-0.827953	-0.602241	0.22542
S100A6	-0.158611	-0.127259	0.00699739	-0.0941269	-0.0636225	-0.246806	0.0978752	0.461955	0.437834	0.166597	-0.106975	0.000474443	-0.399623	-0.304632	-0.189793	-0.423523	-0.0434879	0.202597	-0.353318	-0.329174	-0.361436	0.128219	-0.359809
S100A7	4.00947	0	-4.34329	4.63284	0.738953	-0.585833	3.94403	4.05554	3.52445	0.855634	0.280832	-3.05726	0.537922	4.02418	-0.154077	-3.76851	4.24348	-4.34473	3.89343	4.78451	0.170129	0	0.0312039
S100A7A	-3.80701	-0.267976	-3.95099	1.73004	0.10152	2.6763	1.63396	1.8673	4.51083	-0.540435	0.272482	-3.34292	1.60279	4.74879	-0.539374	-4.6436	2.08561	-0.818094	4.22481	6.03199	-1.07182	3.54212	1.56418
S100A8	-0.138415	0.239761	-0.62299	0.235457	-0.640472	2.60255	1.77173	3.68986	4.26447	-1.20023	1.65509	0.234265	2.70332	-0.269145	0.36531	-4.90932	0.349163	-1.29385	0.561783	6.20156	-1.94155	5.40634	1.80147
S100A9	1.82254	0.546491	-0.378549	1.55585	0.0908208	-0.648583	2.07686	1.66865	1.54607	-0.422135	0.16868	-0.974264	1.25517	2.25463	-0.351463	-2.54553	2.25407	0.130179	1.98591	3.14199	-0.0697998	0.413035	1.14077
S100A10	-4.05497	-4.33968	-0.611042	-0.521377	0.111641	-1.10858	-0.0376899	-0.154221	-1.03891	0.218943	-0.820922	-1.17705	-0.131547	-1.00301	-3.52305	-4.36831	0.0392683	-0.558782	0.201953	-0.510441	-0.234351	0.0016047	-0.495524
S100A13	-4.05266	0	4.40278	-0.0908278	1.12297	-0.34857	0.274766	0.986096	0.227385	-0.517097	0.0182868	0.491415	0.742131	-0.0980317	0.0488894	0.287171	0.0536403	-0.111231	-0.266075	0.496397	0.42113	-0.0501081	4.35264
S100A14	0.40395	-4.86288	-5.70203	1.519	-1.58934	-0.334567	0.291963	0.413806	-0.259748	0.716902	-0.616774	-4.90076	0.407886	0.368785	1.18651	-5.75596	-0.247769	-0.975065	0.433648	0.188827	0.130829	-0.317631	-1.35169
S100B	1.41006	1.28547	0.69339	1.09574	0.178545	1.42326	0.489861	1.35672	-0.0681668	1.05189	1.2437	1.41675	-0.233375	0.39264	1.53199	0.0816599	0.87142	1.45722	0.172504	0.280103	0.586693	0.722764	0.516176
S100P	-0.237019	-4.54953	-4.49201	-0.314439	0.303276	-4.51635	0.384198	1.05297	-0.430929	-0.0578136	0.535141	-3.98933	-0.238646	-4.41737	-4.18167	-4.29683	0.591731	-0.243853	-0.426678	0.0897099	0.484562	-4.53229	4.6439
S100PBP	-0.236021	0.518074	0.0394281	0.114396	0.91194	0.0339362	-0.167223	-0.226418	-0.628348	0.0348628	0.026568	0.373385	-0.123579	-0.0647085	0.0537873	-0.217424	0.0835909	-1.18093	-0.166008	-0.183345	-0.132754	-0.406528	-0.670125
CDK1	0.244722	-0.11414	0.468256	-0.146576	0.117955	-0.566019	0.230837	-0.0504326	0.204313	0.263931	0.579581	0.37945	0.348292	0.566366	-0.0764866	0.193601	0.257775	0.189087	0.605731	0.232884	0.418006	0.523314	0.54752
CDK2	0.389567	5.76324	6.35808	0.633968	0.484487	0.892764	0.127707	0.653116	1.26884	0.858644	0.72943	0.515628	5.27348	1.40229	0.658618	0.675601	1.187	0.989072	0.974958	0.936922	0.497121	1.82636	0.67469
CDK2AP1	0.168332	-0.570981	-0.561927	-0.190733	-0.0691939	-0.12695	0.28439	0.0013931	-0.0268284	-0.12393	-0.430406	-0.167825	-0.832719	0.424327	0.0608035	-0.596619	0.372345	0.0816087	-0.240174	-0.263053	-0.347292	-0.431117	-0.304199
CDK2AP2	0.157288	0.121347	0.248439	-0.144514	0.18742	-0.0940124	-0.0633787	0.248822	0.470559	0.441497	0.175159	0.149864	-0.336299	-0.252039	-0.113212	-0.155601	0.241693	1.08945	-0.0466588	0.191105	0.263562	0.292969	-0.0345718
CDK4	0.162383	-0.216261	1.02362	0.193686	1.01557	0.138288	-0.33045	0.172117	0.414568	0.22324	0.315494	0.607243	0.337841	1.08512	0.707414	-0.186559	0.256398	0.649067	0.371843	0.13873	0.0569288	1.43646	-0.13324
CDK5	0.566443	3.93552	-4.08416	0.219358	-0.255128	0.254198	0.126584	0.638383	0.47149	0.186324	0.273613	0.400032	-0.210448	0.475433	0.526463	-0.107815	0.088928	0.710959	-0.105816	0.486116	0.116939	0.337426	0.681871
CDK5RAP1	-0.44035	-0.153502	0	-0.221034	-0.31164	-0.247704	0.0967346	0.281369	-0.0561914	0.215943	-0.319192	-0.199952	0.10047	-0.0486374	-0.0752559	-0.0105714	-0.0474548	-0.189398	0.283243	0.00997525	0.0601071	0.0932262	-0.0285337
CDK5RAP2	-0.319853	-0.479406	-0.906939	-0.424143	-0.0661654	0.0148339	0.0211867	2.43675	-0.104603	0.280966	-0.110896	0.107921	-0.0208386	0.030386	0.00714134	0.176663	0.215436	0.0546592	0.428854	-0.254879	-0.167488	0.0320785	-0.0700091
CDK5RAP3	-0.380108	-0.999847	-0.118279	0.117686	-0.0330893	0.202946	-0.0548166	0.584699	0.25062	0.56048	0.0125892	0.387543	0.047575	-0.0255993	0.63591	-0.295837	0.0583117	-0.309751	0.350621	0.512957	-0.0870212	0.346646	0.0940644
CDK6	0.244489	1.02778	-0.0204439	-1.42435	-1.51463	0.597668	0.100774	0.768427	0.593524	0.687399	0.126152	0.734215	-0.789796	-0.170448	0.178386	0.720663	-0.133507	-0.985002	-0.908883	-0.176786	-0.507107	0.860825	-0.817206
CDK7	-0.566262	3.63974	-4.83931	-0.00190713	-0.69312	-0.338005	-0.691884	0.842615	-0.0194852	1.10038	-0.45269	-3.96317	0.614958	0.550412	-0.579106	4.13994	-1.35219	-0.89507	-0.745611	3.79365	-0.452391	-1.00363	1.10816
CDK8P2	-4.57093	-4.53403	-4.31875	-3.30004	0	-4.51224	-0.173362	-1.21284	-3.15125	0	-0.170991	-0.387028	3.57814	-3.49211	-3.3121	0	0.128547	-3.77469	-3.6363	2.27212	0.620663	-0.503596	3.24127
CDK9	-0.0887632	-0.471703	-0.364444	-0.078284	0.094765	-0.316242	-0.0219284	-0.0430886	0.163641	0.140998	-0.160414	-0.179977	-0.14186	-0.0797606	-0.413382	-0.154765	-0.101262	-0.395499	-0.0252884	-0.108511	-0.0412767	-0.289302	0.021555
CDK10	0.480767	-0.20184	0.0215221	-0.218475	-0.168289	-0.210034	0.0487871	0.213366	1.13472	1.10376	0.146976	0.437994	0.0468386	-0.110771	0.392605	-0.0497209	0.185367	-0.246768	0.0215221	0.0795026	0.0793603	-0.0704351	0.432368
CDK11A	-1.67913	0	3.30883	3.77764	-0.247816	0.0611223	-0.486934	-0.199517	-0.0685388	0.396912	0.291029	-0.0832981	3.76757	3.76499	-0.131562	-3.08277	0.67289	-0.555413	-0.195217	-0.799144	-3.62671	-2.03581	-0.911586
CDK11B	-0.09468	-0.251968	0.0709127	0.027063	-0.924545	-0.0938707	-4.7444	4.85586	-4.66137	0.106567	-0.113782	0.175041	4.16361	1.06572	0.028055	0.00517495	-0.139922	-0.196276	-0.245018	0.89613	0.0360957	-0.302441	0.331466
CDK12	-0.317435	-0.308947	-0.266469	-0.27351	-0.0921735	0.134761	0.0847096	0.135388	-0.168636	0.47199	-0.191519	0.231217	0.105963	0.104823	-0.16634	-0.0988361	0.0507264	-0.813527	-0.10469	-0.150378	0.150059	-0.00123988	-0.1239
CDK13	-0.483853	-4.59734	-0.255792	-0.257684	-0.234278	-0.32054	0.21916	0.0801784	-0.190031	0.191549	0.142226	-0.110665	0.146732	-0.170161	0.000976826	-0.321341	-0.21514	-0.433664	-0.043737	-0.266157	0.0130268	-0.00503882	-0.248441
CDK16	-0.0512625	0	0.620235	-1.07579	0.33516	0.150288	-0.41591	0.524394	0.0249931	2.00842	0.581923	5.25334	0.439013	-0.937149	-1.26259	-3.75675	1.16956	1.53403	3.53714	-0.0749842	-0.0236778	0.469328	4.53042
CDK17	-0.0307094	-0.669374	-0.777621	0.119428	-0.00294329	-0.89701	-0.124666	0.297109	-0.281906	0.296058	-0.232559	0.00784886	0.129236	0.338441	-0.225687	-0.430236	-0.316139	-0.0356484	0.388191	-0.0276629	0.284937	-0.0696827	-0.333863
CDKAL1	-0.588582	-0.171764	0.0156834	0.0412395	-0.156417	-0.323541	0.00673953	0.0935755	-0.517212	0.317452	-0.163389	0.0849292	0.281436	-0.851899	0.0251743	0.18291	0.0278127	-0.174454	0.171714	0.138939	0.0708859	0.278513	3.17158
CDKL5	-3.63753	0.338366	0.499792	-0.250705	-0.648068	-0.114266	-0.0740325	0.254597	-3.62739	0.913298	0.581224	-0.14591	-0.175477	0.0349131	-0.194823	0.240604	3.50574	0.0682279	-0.202177	-3.64138	-0.317492	0.500332	0.226762
CDK20	-4.03346	4.31449	-4.15241	-0.073026	-0.0468736	0.314214	0.229324	0.0627227	1.21861	0.720207	0.32777	0.215854	-0.760452	-1.46554	4.01793	0.424937	0.103185	-0.572861	0.810197	-3.47701	-0.00943719	0.321172	-0.516672
CDKN2A	0.379155	0.912159	0.556489	-0.148458	0.11132	0.842334	-0.0455077	5.47016	1.78154	0.520854	-0.469837	1.58916	-0.345742	0.130757	1.01384	1.18855	-0.430229	-0.320795	0.239607	0.117431	0.472329	0.62649	0.0452115
CDKN2AIP	-0.197728	-0.484194	0.536792	0.0912479	0.105767	-0.226834	-0.285638	-0.354485	-0.815239	0.284464	-0.395749	-0.410054	-0.0233956	-0.301528	-0.442633	-0.853655	-0.278128	-0.240731	0.268343	0.17236	-0.135408	-0.353619	0.0560342
CDKN2C	-1.46844	-4.68698	0.202139	0.761166	-0.0900218	-0.483526	0.0194184	-0.268681	-0.361931	0.745258	-0.918354	-0.723997	-0.768981	-0.779841	-0.676765	0.183483	-1.12056	-1.03166	-0.0365481	-0.52904	-0.298579	-0.518448	-0.570523
CDKN3	0.433237	-4.12305	4.4969	0.212916	-1.27424	4.2905	0	0	4.53136	0	0	0	0.377689	-4.19839	0	-0.207891	0.201158	0.108116	4.4143	-1.46857	4.46914	-3.94847	-4.06314
CDC25A	0.421698	0.723138	0.387766	0.35988	-0.315174	0.0489412	0.270036	0.486443	0.435928	0.305988	0.76622	0.634669	0.365138	1.356	0.628329	0.194333	0.945301	1.00874	0.349582	0.680094	-0.207018	0.772062	0.483567
CDC25B	0.0185524	0.530241	0.229138	0.0436469	0.606351	0.198253	-0.00342802	0.192973	0.553813	0.638075	0.526157	0.344507	0.348266	-0.392892	-0.186027	-0.355338	0.208422	0.384877	-0.039188	0.170963	0.286169	0.349388	0.150166
CDH1	-4.85717	-5.79946	-0.0868715	-0.111577	0.229873	-0.382339	0.0453445	-0.199544	-0.0850325	0.354947	-0.375967	-0.183871	0.280693	0.117224	-0.726119	0.496949	0.0104647	-5.54396	-0.0691506	0.698276	-0.106482	-0.164374	5.86781
E2F3	-4.66877	0	-4.24422	-4.43308	0	4.76133	-0.519592	0.325871	0.622536	0.494074	0.462958	0.379347	-4.29806	0.358583	4.67656	0.357408	0.733048	0.157353	-0.458471	0.255918	3.36031	0.799083	0.244301
E2F4	0.841703	-1.15364	-1.31769	-0.301961	0.481104	0.841781	-0.390678	0.662833	0.218341	-0.987252	0.060188	0.405302	-0.638753	0.609538	0.278765	1.22483	-0.703232	-0.297981	-0.31333	0.128827	0.487627	0.276696	-0.114163
E2F5	0.0726402	0.459706	0.426061	0.0899185	-0.0776209	0.634264	-0.0633044	0.312099	2.0138	0.209471	0.407538	-0.17429	0.057281	-3.67846	0.319545	-0.0789043	0.540034	0.231736	0.713246	3.91879	-3.62579	0.262271	0.343066
E2F6	-4.03171	-4.23341	0	-4.08836	0.122477	0.567891	0.491614	-3.81922	0.111773	0.519457	-0.208775	0.480555	3.17877	0	0	0	4.17508	0.225283	-3.42624	0.148608	3.80608	4.05668	0
E2F8	-0.0363149	0.191318	-0.652358	-0.138423	-0.239832	-0.981777	-0.075482	-0.231825	-0.0869889	0.640761	0.188125	0.0429873	0.577035	0.296917	0.038713	-0.423687	0.623927	0.169871	0.0931785	0.567813	-0.139784	-0.180821	4.217
PIK3C2A	0.0860149	-0.626561	-0.339361	-0.0855203	0.0492789	-0.473269	-0.0476025	-0.00730783	-0.298124	0.681746	0.212253	-0.0698633	0.168751	-0.259931	-0.151268	-0.0836353	-0.167862	-0.112858	0.159906	0.0830817	0.0430421	-0.162001	-0.787154
PIK3C2B	-0.253801	-0.775282	-0.266689	-0.198858	0.0796283	-1.1569	-0.0264814	-0.329064	-0.492675	0.073458	-0.582097	-0.213284	-0.0424886	0.00493538	-0.40229	-0.639317	-0.429183	-0.970295	-0.135238	-0.0388878	-0.196895	-0.551217	-0.101377
PIK3C2G	-5.13096	-5.57371	-4.88289	-1.50474	-0.0902426	-5.2782	-0.16013	-5.16442	-0.368355	0	-4.75351	-5.02331	0.381046	-0.581057	-0.210699	0	-4.76369	-5.30007	-1.27777	-0.393783	0.0315206	-5.27165	-4.65998
PIK3C3	-0.282883	0.0120961	-0.26815	-0.253824	0.0503436	-0.24776	-0.262896	0.161334	-0.0541183	0.174018	0.0719586	0.328005	0.0441555	-0.166645	-0.354555	-0.258929	0.0849354	4.81795	0.508674	-0.124795	0.379158	-0.192226	-0.43984
PIK3CA	-0.591136	-0.297991	-0.528719	-0.610909	0.215085	0.144856	-0.030638	0.212383	0.00886187	0.220568	-0.0454048	0.147607	0.0399567	-0.17817	-0.127894	-0.322647	-0.35704	-0.0950956	0.0389733	-0.309057	-0.0713241	-0.454066	-0.201904
PIK3CB	-0.227679	-0.277502	0.576826	-0.217639	-0.0670186	-0.143195	0.279478	0.396252	-0.340011	0.396699	0.163865	0.372315	-0.718888	-0.0830372	-0.232564	-0.0477145	-0.0982429	0.328104	-0.243504	0.371075	0.187958	0.202943	-0.211748
PIK3CG	-4.76768	-4.581	-0.412649	-0.155182	0.0129257	0.203213	0.123503	0.242952	-0.927475	0.103061	-0.283241	-0.86532	-0.151354	-0.256459	4.41287	-1.15829	-0.169421	-0.276272	0.709372	-0.343925	0.0737816	-0.0349171	-0.156585
PIK3R6	0.20828	-0.724196	-0.335951	0.618429	0.174265	0.0699277	-0.136741	0.161581	3.25748	-0.623075	-0.0650112	0.510358	-0.0895714	0.218811	-0.624935	1.86078	0.13134	-0.369339	0.720829	-4.21663	0.196734	0.0628274	3.8563
MITF	0.441871	-0.0195972	0.431194	-0.105131	0.234752	0.378022	0.173401	0.518583	0.0222503	0.761894	0.147987	0.504467	4.38587	-0.25991	0.0694125	-4.33787	-0.893757	0.280632	0.333956	0.350678	0.602082	0.291469	-0.202456
CD151	-0.221318	-0.169695	-0.00590401	0.69715	1.17212	-0.596112	0.519403	0.389267	0.259553	0.662107	-0.0602878	0.230886	-0.332547	0.698192	-0.080197	0.272239	0.377824	0.101829	-0.813893	-0.0123982	-1.34058	-0.0331157	0.287478
CD163	-0.251491	-0.0158253	-5.24933	-0.280191	0.0646497	0.163949	0.230685	0.477416	-0.794895	0.441845	-0.350787	0.643557	0.208113	-0.413716	-0.359487	-0.823337	-0.176336	0.0342591	0.183843	-0.671724	0.205041	0.533999	-0.460603
CD164	-0.554676	-0.031423	-0.425694	-0.187784	-0.0429811	-0.392109	-0.168144	-0.0209238	-0.506563	0.195973	-0.151059	-0.600215	-0.212944	-0.527283	-0.508777	-0.183055	-0.610595	-0.464369	0.331684	-0.374408	-0.183044	-0.0988821	-0.210327
CD1C	-0.287587	-0.816056	-0.581114	-0.772975	-0.123615	-1.30347	-0.119071	-0.0603621	-0.610778	-0.197836	-0.697686	-1.21711	0.235801	-0.11974	-0.0633987	0	-0.512136	-4.23165	0.720396	-0.193532	0.105808	-0.666211	0.269324
CD1E	-4.16255	-0.0458206	0	-0.29808	1.29855	-0.865578	-0.25301	-0.181823	-0.553438	0.749562	-0.12412	-0.852475	-0.00984433	0.357459	-0.127163	-3.70703	-0.386222	-0.679309	0.865711	0.122633	0.180155	-3.63551	0.290677
CD2	0.443209	0.555013	-0.791262	0.329379	0.121388	0.154388	0.209768	0.862053	-3.76594	0.243638	-0.0599139	-0.292974	0.226472	0.32599	0.416125	-5.11585	0.149145	-0.129278	0.937841	-0.127309	0.0604363	0.216964	0.0182345
CD200R1	-0.688417	-0.356054	-0.556351	-0.393692	-0.0836311	-0.538994	-0.192824	-0.372122	-1.30052	0.308896	-0.548312	-0.453798	-0.0788407	-1.06082	-0.740431	-1.00748	-0.842333	-2.00182	0.307611	-0.689388	0.316023	-0.653811	-0.393147
CD207	-0.981832	-1.57159	-1.14726	-0.232631	0.213797	-1.40715	0.0795616	-0.66051	0	0.097344	-0.139707	-0.78102	-0.0694715	-0.624684	-0.131599	0	-0.502708	-0.506914	0.892958	-0.266304	-0.911093	-3.66996	0.41752
CD209	-0.562589	0.181872	-0.610986	-0.319004	0.241822	-0.433692	0.124818	0.320576	-0.50119	0.459456	0.106988	-0.581992	-0.186316	-0.46389	-0.371916	-1.37592	0.0548365	-0.933134	0.129989	-0.477893	0.0765931	-0.238546	-0.234924
CD226	0.197671	0.493924	-0.488687	-0.126067	0.0175527	-0.259511	0.598953	0.161082	0.184339	0.252643	-0.12346	-0.362111	0.110828	-0.125526	0.570038	-0.363356	0.169556	-0.370227	1.03566	-0.150958	0.0127357	0.250597	-0.13372
CD248	-0.620285	-0.739192	-1.14756	-0.199834	0.226212	-0.725711	0.211847	-0.484255	-0.908384	-0.448091	-0.505727	-0.871672	-0.171626	-0.716389	-0.665255	-0.897677	-0.236221	-0.805133	-0.0454306	-0.854935	-0.13589	-0.768692	-0.460371
CD274	0.480893	-0.0816577	-1.30346	0.213876	0.106365	0.287168	-0.0236892	0.721831	-0.883686	0.0538794	0.185958	-0.0800281	-0.0829381	0.126325	0.123986	-1.31673	0.676687	-0.262376	0.502683	-0.313226	-0.106065	0.276791	0.158404
CD2AP	-0.776877	-0.049417	-0.0101738	-0.605461	0.435148	0.0816887	-0.0762197	-0.252466	-0.434703	0.684177	0.313497	-0.374771	-0.311196	-0.185971	-0.230214	0.119599	-0.321111	-0.474746	0.423272	0.011823	-0.117736	-0.234076	-0.0890882
CD2BP2	0.12194	-0.209918	0.281388	0.0564296	0.16682	0.00118519	0.0414565	0.197913	0.18291	0.168621	0.0919977	0.115672	0.0337225	0.0195592	-0.0663117	-0.116173	0.157623	0.392666	0.0118999	0.071998	-0.0668545	-0.206776	-0.0228529
CD300E	0.49388	-0.163061	-4.22426	0.156286	-0.287257	-0.324815	0.0248814	0.630442	0.245684	0.0238775	0.870479	-0.113913	0.346277	1.29004	0.84488	-4.38521	0.995988	0.912749	0.212973	0.274637	1.18085	-0.0508132	0.459438
CD302	-0.719985	0.0917102	-0.471149	-0.372749	0.00771675	-0.385118	0.00573354	-0.418257	-1.21873	0.11216	-0.268529	-0.953384	-0.37946	-0.820027	-0.547223	-1.21848	-0.821661	-0.589459	0.200921	-1.01409	-0.170593	-0.190925	-0.552856
CD34	-0.878492	-0.73707	-1.29388	-0.682979	-0.10129	-0.715319	0.111085	-0.788071	-1.32981	0.125905	-0.762457	-1.31861	-0.583009	-0.764245	-0.93607	-0.612725	-0.506538	-1.10236	-0.111824	-0.966943	-0.318424	-0.942689	-0.730096
CD36	0.141255	-0.897105	-0.404834	-0.977167	-0.425965	-0.630864	0.551166	-0.615928	-0.739384	-0.539276	-1.27193	-1.61131	0.700949	-0.267894	-0.638506	-0.696845	-1.23747	-1.84442	0.292	-0.620974	0.0252176	-0.501722	-0.0925063
CD37	0.370232	0.358995	0.0451761	-0.169565	0.347977	-0.11016	-0.144415	0.230358	-0.379024	0.186922	0.397028	0.282378	-0.0145952	0.516558	0.0799063	-0.491601	-0.000385961	-0.364193	0.77057	-0.221219	0.888551	0.811413	-0.149044
CD38	0.715152	1.12248	0.859863	-0.121931	0.133488	1.76069	0.0951047	1.09738	-0.799107	0.0870291	0.511037	0.0981199	-0.259156	0.0135313	0.00702438	-1.44948	0.11821	-0.34188	0.519565	-0.43245	-0.171206	0.511728	0.0125759
CD4	-0.012586	0.176941	-0.555746	-0.0844099	0.11525	0.319921	0.146363	0.409852	-0.897745	-0.0812765	-0.0253953	-0.0954153	-0.0879866	0.0560995	-0.0716327	-1.15802	-0.0498926	-0.431388	0.454744	-0.244005	0.109218	0.385093	-0.24834
CD40LG	-0.472858	-0.113486	-0.7546	0.208136	-0.0381347	-0.561989	0.0845084	0.0974724	-3.52113	0.346219	-0.171686	-0.555046	0.06734	-0.247752	-0.750278	-0.759437	-0.508693	-3.5278	0.33912	-0.264896	-0.451276	-0.393423	-0.545032
CD44	-0.0430103	-0.580098	-0.146202	-0.317127	0.211922	-0.521727	0.000505214	-0.143569	0.233166	0.268244	-0.0130035	0.0639137	0.119	-0.123174	-0.305848	-0.102379	-0.541588	-0.691198	0.127362	-0.157402	-0.0326965	-0.236513	0.09189
CD46	-0.879443	0.206713	-0.0430925	-0.5184	-0.0437885	-0.0221439	-0.00479987	-0.0195398	-5.57465	0.0611185	-0.268302	-0.375242	-0.274923	-0.758353	-0.233026	-0.389712	-0.449253	-0.125963	0.00991902	-0.418159	-0.251305	0.0313634	0.0147514
CD47	-0.0162157	0.0290742	0.0135612	-0.361104	0.219941	-0.182202	0.115627	0.0899371	-0.533067	0.00766189	-0.301144	-0.527933	-0.0860624	-0.641097	-0.259493	-0.732659	-0.440516	-0.333377	0.327485	-0.516029	0.128596	0.132921	-0.135953
CD48	0.303706	0.309282	-0.287597	0.0499102	0.249204	0.0708465	0.452833	0.498507	-0.607989	-0.238202	0.0417031	-0.589252	0.174811	0.447032	-0.134726	-5.15151	-0.0189112	-0.192621	1.03553	-0.131456	0.128372	0.398137	0.280891
CD5	0.153576	0.211443	-0.536852	0.190961	0.0604136	0.0871254	0.0258012	0.721561	-0.375178	0.263944	0.194618	-0.51875	0.0983513	0.619767	0.0729829	-4.61062	0.323101	-0.0605754	0.716152	0.228233	0.195387	0.744034	0.310118
CD52	0.257723	0.197438	-0.593828	0.158045	-0.0125314	-0.321078	0.101179	0.330345	-0.265988	-0.00210433	0.111223	-0.723548	0.0423588	0.0182263	0.223265	-1.47322	-0.022135	-0.507095	0.799951	-0.276004	0.00102718	-0.024451	0.0273402
CD53	0.42924	0.0352513	-0.0584572	0.118829	0.0599831	0.0738358	-0.298718	0.924668	-0.443824	0.178422	-0.445298	-0.10309	0.0647498	0.293536	-0.330561	-0.966684	0.148325	-0.267397	1.12534	-0.144154	0.183183	0.329479	-0.0904145
CD55	-1.35858	-0.700504	-0.916124	-0.274744	0.26639	-0.535871	-0.0892443	-0.0677509	-0.680902	-0.194221	-0.508638	-0.741516	-0.356324	-1.12811	-0.896337	-0.70768	-0.216383	-0.550534	-0.499203	-0.724069	-0.264569	-0.155896	-0.395762
CD58	-0.426924	-0.274562	-0.36718	-0.294512	0.161082	0.0100001	-0.0522373	0.415379	0.332855	0.166251	-0.209151	-0.16617	-0.011718	-0.408566	-0.0483669	-0.659278	-0.308069	-0.0953252	-0.0794774	0.197263	-0.209905	-0.0865854	0.110019
CD59	0.100983	0.177712	0.122839	0.333883	-0.461884	0.601298	-0.34397	1.02928	0.22984	0.402425	0.622345	-0.389645	-0.330973	-0.259245	0.38246	-0.245659	0.426287	0.466895	-0.124891	-0.204111	-0.182971	0.0112273	-0.347921
CD6	0.296759	0.444707	-0.350706	0.237137	0.0291973	0.102895	0.0466021	0.595727	-0.267601	-0.107528	0.204215	-0.245675	0.119847	0.19022	0.571866	-1.40366	0.236518	-0.173685	0.84762	-0.106364	-0.269991	0.449918	0.244243
CD68	0.114475	0.567744	-0.104502	-0.168282	0.000365839	0.810532	0.210116	1.08803	0.670339	-0.400513	0.432354	0.806678	-0.257801	0.679343	0.526795	-0.471811	0.323312	0.721374	0.477165	-0.358271	0.0172689	1.02883	0.00446545
CD69	-0.12411	-0.407776	-1.10868	-0.151833	0.00668542	-0.468908	0.0172923	0.0464461	-1.03836	0.271047	-0.240128	-1.26824	0.165511	-0.481009	-0.298094	-5.16948	0.516306	-0.323386	0.8982	0.0270039	-0.1853	-0.28466	0.018664
CD74	0.14803	-1.0718	-0.218268	-0.220447	0.226249	0.339157	-0.168023	0.301659	-1.0116	-0.480076	0.645818	-0.297508	0.344946	0.798717	-0.47726	-0.633369	-0.00441871	-0.147118	0.252028	-0.346318	0.18026	0.449209	-0.674749
CD81	-1.15419	-1.14162	-0.113087	0.300652	-0.948195	1.25645	0.299147	-0.121441	1.37597	-0.690066	-0.587411	-1.36839	-0.0149532	-0.113032	0.200522	-1.41559	1.37769	0.765002	0.878756	0.223075	0.520493	1.24821	1.10904
CD82	-0.185802	-4.11806	-0.0483236	0.380148	0.234188	-0.740603	-0.0856933	0.123606	-0.0627638	0.453299	-0.843083	-0.126641	-0.160208	0.0971281	-1.07217	-2.97132	0.0374815	-0.0845702	-0.0805476	0.170025	-0.237338	-0.0141785	0.426774
CD8B	1.15787	0.322058	-0.362286	-0.00691202	0.113414	0.292813	0.354143	0.328656	-3.49614	0.356625	-0.149021	-0.260719	-0.214387	0.355369	-0.50593	-3.93921	0.0064153	-0.0793949	0.506262	-0.202897	0.00953088	-0.726268	0.332114
CD9	-0.77306	-1.07261	-0.114202	-0.317039	0.078202	-1.3393	0.0249005	-0.243467	-0.983474	0.366957	-0.431379	-0.684517	-0.329205	-0.247437	-1.01263	-4.21952	-0.366987	-1.23014	-0.0267953	0.0559087	0.0277176	-0.0824526	-0.323396
CDC40	-0.245961	-0.758241	-0.344123	-0.0462074	-0.328044	-0.325526	-0.0854597	0.102478	0.136383	0.261078	-0.469594	-0.368381	0.0259957	-0.181828	-0.601858	0.40348	-0.197436	0.218801	0.444662	-0.000339098	0.421614	-0.0293309	-0.562863
CDC42	-0.386046	-0.915337	0.0728453	-0.104445	-0.0465796	-0.880114	0.124376	-0.316304	0.0922526	0.109859	-0.29542	0.116719	0.0573239	0.468006	0.428363	-0.1113	-0.254744	-0.376212	-0.00375065	-0.0125718	0.316769	-0.327177	-0.0546312
CDC42BPB	-0.045792	-0.453051	-0.362814	-0.234647	0.61589	-1.21326	0.0488889	-0.408692	-0.192785	-0.0247258	-0.237498	-0.0736751	-0.0839616	0.14401	0.148519	-0.0121796	-0.503004	-0.60706	0.336091	0.0238623	0.210256	-0.0591897	-0.133884
CDC42BPG	-0.387535	-1.12701	-0.777539	-0.242039	0.111783	-1.43022	-0.120888	-0.839061	-0.370493	0.0760045	-0.85001	-1.10664	0.0971484	-0.400789	-0.773169	-0.00499519	-0.813269	-1.04905	-0.329663	0.234721	-0.248473	-1.19459	0.512585
CDC42EP1	0.168736	-0.502335	0.014131	0.000732914	0.0146229	-0.802442	-0.0271113	-0.438517	-0.352858	0.151539	-0.222902	-0.359825	-0.0969279	-0.0999148	-0.0310627	-0.393478	0.0540846	0.528113	-0.0742099	0.26282	-0.068435	0.0476398	0.17932
HLA-A	0.249363	-0.000298521	0.985862	0.221259	0.709308	0.100427	-0.122066	-6.18562	-0.364803	0.709851	0.224065	0.501083	0.243887	0.230577	0.0639444	-0.499613	-0.143237	0.129335	0.235448	-0.164392	-0.0377575	-0.435278	0.129955
HLA-B	0.799175	-0.24947	-0.586492	0.185563	0.182434	-0.475966	0.338855	0.305224	0.283937	0.457976	-0.237262	-0.176211	0.0741065	-0.0534754	-0.527907	-0.163861	0.557066	-0.694028	0.267562	0.4121	-0.259269	0.0976926	-0.275544
HLA-C	0.0710013	0.28568	-0.428353	-0.654538	0.0463493	0.26752	-0.316578	0.386691	-1.03265	-0.575176	0.203995	0.269827	-0.231934	-0.111748	-1.57718	-1.18198	0.376103	1.11278	-0.547163	0.206018	-0.082576	0.40904	-0.94495
HLA-DMA	0.266979	-0.639573	-0.50501	1.53171	-0.0213336	-0.0446765	0.192162	0.224637	-0.12406	1.5433	0.348133	-0.456095	0.115613	0.351257	-0.87633	-1.7103	-0.283202	-0.669903	0.470495	-0.24021	0.205762	0.309914	-0.521462
HLA-DMB	0.664518	1.2133	0.77221	-0.372698	0.144157	-0.358428	0.187723	1.29217	-0.709751	0.67051	0.120386	-0.855997	-0.0902301	0.212951	-0.164225	-1.06654	-0.448541	-0.221872	0.674751	-0.12886	0.145536	1.2927	0.233405
HLA-DOA	0.452057	0.467335	-0.0740795	-0.0124375	0.192418	0.740319	0.0599949	0.701292	-0.338614	-0.0308445	0.930774	-0.23127	-0.243851	0.427845	0.253327	-0.991201	-0.0167685	-0.285347	0.816197	-0.228448	0.222777	0.886855	-0.0892812
HLA-DPA1	0.2628	0.117727	-0.135544	-0.45426	-0.110581	0.956587	0.104411	0.964309	-0.213305	-0.363213	0.677778	-0.615499	-0.212214	1.09183	0.384454	-1.9398	-0.326007	0.214839	0.35258	-0.604709	0.273834	0.938886	0.116278
HLA-DPB1	0.339841	0.0377146	-0.512133	0.0286061	0.0681138	0.544548	0.0824489	0.567088	-0.383965	-0.261235	0.514611	-0.101954	-0.115696	0.268458	0.0864774	-1.04255	-0.0517784	0.0230229	0.82816	-0.209554	0.0988457	0.531235	-0.0784028
HLA-DQA1	0.24374	-0.14393	-0.598304	-0.0673299	0.150987	0.864336	0.0434145	0.646588	-0.456766	0.00788009	0.60114	-0.59099	0.119601	0.49333	0.0243897	-3.83622	-0.132299	-0.720924	0.881877	-0.283986	0.188641	0.482543	-0.102279
HLA-DQA2	0.692712	-0.180582	-0.555586	0.100817	0.0615485	-0.0576029	0.0874869	0.390424	-0.43114	-0.31383	0.100805	-0.216385	-0.00810557	0.581575	0.248686	-0.916171	0.292761	0.125204	0.8266	0.0946181	0.217052	0.825595	0.470386
HLA-DQB1	0.270033	-0.122376	-0.871108	-0.338287	0.0486776	0.0702519	0.0296483	-0.0363578	-0.0032612	-0.0175923	0.411805	0.188748	0.0259503	0.176044	-0.308781	-4.43742	-0.0550824	-1.04915	0.75304	-0.143296	0.13666	0.635349	-0.61905
HLA-DRA	0.448152	0.10401	-0.360532	-0.00155292	0.049755	0.519501	0.0950285	0.696508	-0.408308	-0.142747	0.543128	-0.101426	-0.177518	0.337235	0.155195	-1.09692	-0.0832139	0.0323203	0.771938	-0.165258	0.0538098	0.488613	0.0246438
HLA-DRB1	0.437393	-0.178922	-0.308625	0.0873839	0.141429	0.620275	0.081201	0.734782	-0.582315	-0.284986	0.642789	0.167016	-0.172166	0.383617	0.192443	-1.44211	0.0547002	0.357917	0.511794	-0.158663	0.0416787	0.454283	-0.0211687
HLA-DRB5	0.350757	0.0605803	-0.297838	0.0206198	0.172753	0.778288	0.0625584	0.685408	-0.622051	-0.462262	0.331863	5.00194e-05	-0.217241	0.342002	0.0579224	-1.07081	0.0123097	0.141788	0.543917	-0.136522	-0.0757767	0.434684	0.106552
HLA-E	0.495871	-0.7679	-0.0495959	-0.294981	0.280629	0.0617203	0.0591351	0.38245	-0.47306	0.137294	0.182533	0.270668	-0.00587669	0.346894	0.370717	-0.40648	0.562421	0.0113234	0.902955	-0.22364	0.2987	-0.0389947	0.131603
HLA-F	0.116746	-0.0908463	0.00225882	0.213564	0.14749	0.420707	-0.0513329	0.515486	-0.521466	0.441365	0.280057	-0.305589	-0.0366879	-0.0100695	-0.356109	-0.445337	0.328537	0.491721	0.581941	-0.466277	0.0611946	0.0851978	-0.112051
HLA-F-AS1	0.370702	0.0110737	-0.416206	-0.229405	0.16422	1.32495	0.0853211	0.690921	0.223349	1.01711	1.14101	-0.194392	0.00585421	-0.138383	-0.232138	0.84025	0.570756	0.53721	0.344328	-0.00157562	-0.00791316	-0.222747	0.242269
HLA-H	0.756853	0.088832	-0.110399	0.24617	0.371413	0.706351	0.0353749	0.57232	-0.396535	-0.204446	0.114687	0.522808	-0.0183768	0.232469	0.274998	-0.556314	0.538928	1.03466	0.264529	0.161819	-0.111347	0.005494	0.459447
HLA-K	-0.0855811	-0.413648	0	0.538667	3.9345	-4.14776	-0.22952	0.418701	-0.640842	-0.501552	-0.477754	0.0604348	0.209555	0.0277753	-0.381111	-4.16763	-0.0937025	0.55897	0.289329	-0.0796788	-0.449522	-0.905843	-0.68203
HLA-L	0.342303	-0.0267353	-0.23432	0.161658	0.272367	0.472743	-0.0738777	0.707764	-0.468135	0.260337	0.353999	-0.564424	0.119662	0.182635	0.175033	-0.141471	0.166161	-0.161758	0.752994	-0.0301646	0.328359	0.564633	-0.0455499
IFNAR1	0.188915	-0.644784	0.409608	-0.0189468	0.99208	-0.29318	0.0123151	0.276767	0.388233	0.109528	0.194387	0.201142	0.211096	0.226345	-0.199525	0.149364	-0.188825	-0.494059	0.444423	-0.211899	-0.238662	0.188223	-0.735927
IFNG	4.52559	3.41913	-0.588595	2.24728	0.261527	0.202052	-0.0904242	1.28088	0	3.7652	3.01569	-0.605376	-1.49153	-0.191965	2.96486	-4.24459	2.90093	-3.30956	4.13553	3.29106	0	0	0.558957
IFNG-AS1	0.581572	0.92092	0.42581	-0.108657	-0.146689	0.9287	0.063297	0.388148	-3.50886	0.566158	0.121216	0.195904	3.42654	-0.360844	-0.0989738	-4.28816	-0.225165	-3.81051	1.54127	-3.84581	0.348233	0.413767	0.0422644
IFNGR2	-0.0668637	-4.50336	0.550639	0.1677	-0.184101	-0.108819	-0.208377	0.492473	-0.143475	0.545248	0.249348	0.527605	0.274717	0.282152	0.225562	-0.302661	0.194315	0.261045	0.585944	0.32897	-0.0323409	0.333672	0.566997
IFNLR1	0.586411	-0.789308	0.0691542	0.450237	0.37989	-0.8915	-0.127831	0.590684	-0.0116772	0.262407	-0.363798	0.316113	0.164766	-0.115596	0.713502	-0.853166	-0.177529	-0.467219	0.042893	0.852615	-0.150231	-0.0561592	0.584961
IL10	4.48226	0	-0.21652	2.97304	0.376448	2.90892	0.110971	0.273475	-3.20744	0.930646	3.35201	0.510636	0	2.72033	3.53068	-3.34013	3.50887	0.223313	3.1029	-0.0288952	0	0	3.27194
IL10RA	0.659427	-0.485151	0.419064	0.0248348	0.537905	-0.146793	0.102958	0.26633	-0.269871	0.12803	-0.30277	0.64405	-0.42229	0.309747	0.575724	-3.93079	0.0863629	-0.0213172	1.03979	-0.533018	0.483292	0.723198	-0.0354873
IL10RB	-0.211384	-5.00701	-5.11751	0.0741326	0.235891	-0.311832	0.17144	0.349242	-0.219091	0.294171	0.0738727	0.644302	-0.0730725	0.210921	-0.234249	0.0926889	-0.248111	0.0237193	0.508878	-0.47832	0.369574	-0.269311	-0.645592
IL11	-3.29319	0	-3.87768	-0.0963061	-3.75388	-0.801455	0.133195	0.192787	0.384864	0.769275	0.210781	-3.35858	-0.353346	0.42798	3.4572	-4.47296	0.659544	0.439087	-3.50826	3.68807	0.599342	-3.22384	3.45765
IL11RA	-4.82366	-0.642182	-1.08103	-0.0738455	0.0859846	-0.523792	-0.144071	-0.464432	0.687923	-3.97853	0.263919	-0.444431	-0.498794	-0.166199	-0.880672	-0.216294	0.0487395	-0.425896	0.157303	-0.0592408	0.171814	-0.227376	-0.259949
IL12A	-0.0994665	0	0.130846	3.20797	0.168425	3.39215	0	-3.05889	0	-0.402376	-0.387221	-0.300517	-3.14316	0	0	-3.43873	-3.30721	0	2.71251	0	0	0.0579153	-3.62596
IL12B	3.47848	0	-0.0251031	3.00521	0.15796	0	2.79045	3.32929	0	3.27623	0	0	0	0	0	0	0	-3.09161	3.99523	0	3.16653	0	0
IL13	3.64057	0	-3.23422	0	0	-3.20378	0	0	0	0	0	0	0	0	0	0	0	0	0	-3.03195	0	0	0
IL13RA1	-0.590961	-0.412303	0.234903	-0.0399239	-0.409067	-0.0371235	0.232981	-0.270184	-0.801963	0.204358	-0.209398	0.325175	-0.271289	-0.229077	-0.877466	-0.419313	-0.110184	-0.66642	0.252561	-0.505023	-0.609358	-0.299227	-0.1813
IL15RA	0.229281	-0.911187	-0.342276	0.607283	0.0784094	-4.00705	-3.23992	-3.08369	-0.0139952	-4.26039	-0.212759	-4.44096	-1.00995	-0.341726	-0.464647	-0.800418	0.770638	-0.942083	0.8104	-0.440066	-0.440907	0.338467	-0.0872223
IL16	0.0653089	0.12064	-0.165339	0.0529974	0.178012	-0.630704	-0.474581	0.890095	-0.107194	0.760178	-0.432969	0.261028	-0.122479	-0.38879	0.038019	0.0334264	-0.10055	-0.925512	0.356677	-0.214692	0.310112	0.106268	-0.0504971
IL17D	-1.00142	0.991526	-0.134397	0.0620926	0.244291	0.699504	0.1689	0.108002	-0.534301	-0.423929	-0.393095	-0.516739	-0.382537	-1.3864	-0.14142	-0.673332	0.453535	0.33354	-0.0719032	-0.939736	0.102347	-0.322038	-0.45316
IL17RA	-1.37955	-0.172705	0.370024	-0.137285	-0.597838	-0.207329	0.253454	-0.0276132	-0.0895719	0.368346	0.222583	0.05669	-0.126878	0.0433091	-0.165917	0.223509	0.0769781	0.111363	0.0998486	-4.84986	0.0513943	0.0294288	-0.0829563
IL17RB	-0.169227	-1.06874	-4.40484	0.304345	-3.51297	-0.00843746	-0.161032	0.126518	-0.294559	0.390739	0.28388	0.297473	-0.349739	-3.90925	-0.60169	0	0.362139	-0.544116	0.0952716	-3.79806	-3.28097	-0.601621	-3.91798
IL17RC	0.171992	-0.569608	1.50805	-1.95141	-1.05803	0.298773	-0.468988	-0.565296	-0.565939	1.16091	-0.985488	0.0193991	-1.71156	-0.172671	-1.08593	-0.3874	-0.101904	0.312443	-0.358918	-0.654138	0.453176	-0.105627	0
IL17RD	-0.719919	-0.365486	-0.39666	-0.486903	0.0467624	0.581084	0.0658463	-0.284651	-0.695141	0.450408	0.109785	0.0664725	-0.18273	-0.778319	-0.655612	0.0191893	-0.497477	-0.505803	-0.3252	-0.397939	-0.0122007	-0.885807	-0.673215
IL18	-0.497085	-0.918564	-1.03733	-0.234749	0.0947311	-5.66431	0.0288129	-0.952685	-0.502633	0.131562	-0.751292	-0.785885	0.22677	-0.302712	-0.493954	-0.17895	-0.827551	-0.793541	-0.0615931	0.582541	-0.0817028	-0.394467	0.238524
IL18BP	-0.0514326	-0.550291	0.182984	0.0376691	-0.0968994	-0.123604	0.0681548	0.184013	0.271887	0.400684	-0.037507	0.290338	0.20737	0.0694533	-0.201775	-0.481722	0.217438	-0.390887	0.325435	-0.159605	0.0103868	-0.144447	-0.155099
IL18R1	-0.492647	-0.430385	-0.656354	-0.153164	0.361687	-0.860055	-0.433714	1.67636	-0.228092	-0.0634992	0.716629	-0.232757	-0.836854	1.15896	-0.668082	-1.74567	-0.459296	-1.09853	-1.40937	-0.279448	1.25131	-0.361187	-0.207464
IL18RAP	0.452226	-0.672282	-0.663315	-0.129465	-0.0476466	-0.404586	0.0585331	0.515802	-0.156894	0.0145824	-0.0597676	-1.04773	-0.698869	-0.0504751	3.28812	-4.26145	0.112129	0.174091	0.828199	-0.316518	0.112473	-0.102218	0.148544
IL1A	4.24381	-4.34387	-3.82648	0.500796	-0.419064	-0.448312	0.331597	0.566056	0.277617	1.96377	0.804156	-4.19437	3.93975	1.27746	0.128456	-3.88434	5.17421	4.54697	0.766611	4.31787	-0.114503	0.0214931	0.274911
IL1B	4.63972	-1.59721	-0.883407	0.343971	-0.40956	0.00310669	0.147953	0.911971	0.398968	1.15301	1.34734	-0.447307	0.534159	0.955504	0.0833144	-0.269786	1.77088	0.764693	0.323457	4.0463	-4.16978	0.0631347	0.85522
IL1R1	-1.21416	-0.662525	-0.517235	0.726696	0.125482	-1.29925	-0.593279	-0.0474354	-0.117133	-1.72656	-0.243059	-0.643434	0.30558	0.10523	0.0365042	-3.44237	0.147785	-4.17469	-0.747837	-0.633325	-0.463833	-1.60748	-0.287757
IL1RAP	-0.371403	-0.801565	0.412057	0.299367	0.201134	-0.0333822	0.0763846	-0.0702731	0.0713371	0.431534	0.440508	-0.402538	0.168022	-0.173918	-0.234646	0.509341	0.297217	0.802909	0.757744	0.354607	0.151781	0.172906	0.405255
IL1RAPL1	-0.0941242	-0.345876	1.94084	-0.730274	-0.211211	0.207378	0.524138	0.0730339	0.328225	-0.452989	-3.33506	0.629268	-0.585861	-3.52879	-0.558812	0.475939	-0.370662	-3.52156	0.431068	-1.14789	1.05528	1.46193	-0.0609584
IL1RL1	-0.282576	-0.365114	-1.13444	-0.43017	-0.082558	-0.731308	-4.23455	-4.08836	-0.722818	0.20163	-0.419618	-1.5939	0.00894935	0.0224103	-0.680408	-1.3128	0.422099	-0.989417	0.375471	-0.345617	0.322469	-0.553799	-0.219154
IL1RL2	-0.180894	-0.95308	-4.61351	-0.174977	0.172636	-1.70656	-0.0510134	-0.731142	-0.254618	0.332307	-0.898517	-1.72007	0.336445	-0.164258	-0.913664	-0.683461	-0.290533	-1.19211	-0.208843	0.437941	-0.270343	-1.32072	0.432786
IL2	3.57666	0	-4.06445	0	0	-3.43134	0	0	0	0	-3.30288	-2.75356	0	0	0	0	0	0	0	0	0	0	0
IL20RA	-0.503054	-1.53289	-4.7071	-0.37195	-0.243264	-1.68909	-0.310024	-0.788501	-1.33186	-0.312981	-1.06998	-5.09878	0.262032	-0.756624	-0.319824	-3.88351	-0.0163311	-4.899	-0.377562	-0.387464	-0.515811	-1.73413	0.263144
IL20RB	-0.685981	-1.54824	-1.35589	-0.373714	0.521737	-2.38076	-0.041775	-0.817743	-0.258286	0.16812	-0.852154	-5.84337	0.397939	-0.350134	-0.955482	-0.632963	-0.78006	-5.65912	-0.290212	0.733989	-0.138395	-2.00539	0.438516
IL21R	1.10117	0.282674	-4.09811	0.424073	4.16881	0.701416	0.392697	0.72785	0.0844538	0.0444264	0.484267	3.70403	0.256413	0.696828	-3.36959	-4.46297	0.354782	0.216935	1.22874	0.119847	3.83638	0.66773	-3.75306
IL21R-AS1	0.520605	-3.46115	0.034152	0	3.4826	-0.0259497	-0.32995	-2.76927	-2.89871	0	-2.93801	2.86039	2.93851	-0.523182	0	0	0	-3.27281	0.0285314	0	3.15129	0	0
IL22RA1	-0.232055	-4.95356	-4.9867	-0.0136762	0.193454	-5.45898	0.000685092	-0.726436	-0.0621657	-0.0395557	-0.731674	-0.661213	0.458145	-0.374935	-0.647545	-3.93017	-0.75705	-0.478717	-0.219495	0.945737	-0.166348	-4.81984	0.206028
IL23A	3.65141	0	0	3.4086	-3.33653	-3.58521	-0.221639	-0.168629	-3.40383	3.85353	0.469226	0	0	3.1579	0	0	0	0	0	3.33553	-3.36501	0.396901	0
IL23R	-0.237263	-3.46847	0	0.0258922	-2.65592	2.73697	-0.621508	2.56406	-3.15899	-1.06902	-3.27593	0.0937424	-0.357999	0.457558	-0.0879126	-3.66037	-0.186502	-3.57042	3.64482	-0.433014	-0.380105	0.00337205	-0.0461019
IL26	3.89331	0	-4.13034	-3.46256	-0.355894	-3.06761	0	0	0	-2.88897	0.738563	0	0.024635	0	-0.24178	0	0	-3.61359	3.45666	0.216748	-2.87591	-3.05634	-3.95183
IL27RA	0.421474	-0.300289	-0.32135	0.470812	0.134858	-0.0986999	0.317961	1.12498	-0.328811	0.106667	-0.150391	-0.0707095	-0.0575989	-0.0345615	0.630931	0.0577046	0.195918	-0.344241	0.564862	0.137172	-0.0587705	0.0337873	-0.00313443
IL2RA	0.215192	-0.123217	-0.581944	0.852466	0.239847	0.592419	0.216047	1.1105	0.178285	0.139292	0.536313	0.000787079	-0.376919	0.440204	0.248911	-4.69057	0.327483	-0.27006	0.82114	-0.207291	0.242688	0.532145	-0.10612
IL2RB	0.931994	0.329306	0.0798523	0.19189	0.136363	0.363334	0.0366749	0.0682684	-0.331294	0.187061	0.0900952	-0.22767	0.256266	0.23101	0.605439	-1.15152	0.509997	0.131939	0.95847	0.125436	0.0449408	0.164084	0.356807
IL2RG	0.140736	0	-4.87901	0.189022	-0.321833	-0.225962	3.67446	3.69662	-3.4798	0.816656	-0.883147	-0.04235	-0.814134	1.17415	-0.0737333	-4.05387	0.568143	-4.1758	1.24226	0.170977	-0.0314538	-0.179176	-0.475774
IL31RA	0.458673	-3.58443	-3.79312	3.09408	0.211892	0	-0.00420546	2.64426	-2.74704	3.7166	-2.85857	-2.92349	-0.147753	0	3.00656	-2.97948	0	-3.27614	0	-2.79772	3.21271	3.17198	0.169288
IL32	0.659073	-0.0369765	-2.24076	0.353013	-1.63618	-0.530756	-0.0699293	0.755497	-0.145436	-0.165691	-0.0945294	-0.581691	0.0770202	-0.389078	-0.929214	-3.81911	0.285382	0	0.312168	4.27308	-0.169892	0.398874	-0.44755
IL33	-0.939908	-0.231764	-0.677231	-0.598154	-0.219281	-1.12242	0.195123	-0.943531	-5.59743	-0.186495	-0.892856	-2.25536	-0.223634	-0.739243	-0.933646	-1.34082	-1.47769	-2.10641	0.351457	-0.927368	-0.419432	-1.05792	-0.0273691
IL34	-0.570599	-5.04813	-0.576917	-0.242332	-0.0777321	-1.20944	-0.0500622	-1.10631	3.92709	-0.535397	-1.77955	-0.539502	0.0695156	-0.0170565	-0.340667	-0.624401	-4.62279	-0.808809	-0.14595	-0.199793	-0.237417	-0.530564	-0.256022
IL36B	-4.30708	0	-4.29475	0.289156	4.26265	-4.81619	-0.160034	-4.68525	-0.488686	2.97355	-0.769759	-4.38603	0.44329	-0.0727375	-0.639901	-5.15608	-0.363296	-4.51776	-0.253551	4.0917	0.0905695	-4.45418	-0.218734
IL3RA	-0.174981	-4.32979	3.57645	0.0146592	4.0261	-0.311823	0.084046	0.145812	-0.577798	0.031795	-0.212136	-0.672442	0.0309188	0.270846	-0.594803	-0.540675	0.250621	0.24141	0.106272	-0.108702	0.2098	-0.876426	-0.124501
IL4R	0.278388	-0.732999	-0.427862	-0.0702812	0.205713	-0.222827	0.159368	-0.349527	-0.233882	-0.0222749	-0.207676	-0.247736	-0.16165	-0.241374	-0.249755	-4.87552	0.0784342	-0.519061	0.238283	-0.527562	0.389098	-0.176841	-0.386368
IL4R	-4.46703	-4.92483	4.68423	-0.119287	-4.80848	0.670783	0.314033	0.286883	-0.803474	0.412008	-0.508103	-0.567503	-0.281458	-4.18682	-4.16227	0	-0.806043	3.99037	4.39464	-0.347577	4.30627	-0.769306	-0.276062
IL5RA	0.14014	-0.209574	-0.373177	0	0.203962	0.380127	0.10713	0.123031	-0.670818	0.299466	-0.220452	-3.67406	0.129246	-3.32234	-3.37869	-2.97227	-0.356178	0	0.241477	-0.526381	0.0433275	0.169232	-0.199315
IL6	3.89492	-4.67769	-5.04524	0.488855	-4.4643	3.29383	0	3.39851	-0.706046	0.357746	4.76279	-3.7895	0	-4.07781	3.24493	0	0.293756	-0.894779	-3.98045	1.26144	0	-4.19073	0.177502
IL6R	-0.111926	0.394483	0.0896773	0.0747719	0.10978	-0.00591755	0.0204986	0.103787	0.338307	0.133856	0.273703	-0.11619	0.160991	-0.13147	0.161933	0.0431647	0.189893	0.329189	0.118086	0.386456	0.138702	0.172006	0.120036
IL6ST	-0.00742943	0.482851	-0.309204	-0.627956	0.0452124	-0.529337	-0.12199	0.304035	-0.423358	-0.415969	-1.76816	-0.0413367	-0.0724482	0.571788	-0.827875	-0.335746	-0.37976	0.247261	0.303634	0.419872	0.228169	0.205797	-0.281172
IL6STP1	-3.88417	-3.66404	-0.0260184	1.40602	-0.630049	-0.335356	3.49542	0.136576	-0.28805	0.922751	-2.69855	-0.0318279	-0.208778	-4.01637	-0.176985	-0.729358	-0.321288	-3.9387	0.352874	0.266447	-0.757521	0.286405	-0.919327
IL7	-0.117303	-2.50923	3.88229	0.404897	-0.0684902	-4.27976	-0.131071	0.208296	-0.368943	0.0928385	-0.628748	0.4283	0.387203	-0.429383	-0.122174	-3.91301	-0.568623	-4.18358	0.369153	0.379059	-0.355093	-0.12317	-0.356563
IL7R	0.0256055	0.445204	-0.664296	0.240709	-0.0174617	-0.40071	0.0988528	0.392605	-0.362357	0.571525	0.0977967	-1.22359	0.0149872	0.333046	-0.031442	-1.43591	0.695461	-0.151868	0.891547	-4.64438	-0.076928	0.770038	-0.00585721
ILDR1	3.54614	-3.67962	-3.59041	-0.518857	-0.379108	-1.13796	-0.0939395	-0.693239	-0.635283	0.273882	-0.340398	-0.991138	-0.318939	-3.96315	-0.621962	0	-3.86376	-3.58933	3.52467	-3.49196	-3.57028	-0.516899	0.502
ILDR2	1.55892	0.542124	-3.09677	-2.82818	0.310664	1.30322	0.417496	0.0710547	-2.43244	-0.366632	0.148864	-3.10218	0.0265077	-0.217738	0.133228	-3.10245	-0.323138	0.777225	0.796441	-2.94277	0.169115	2.21864	2.59325
TGFA	-0.413337	-0.477057	-0.888177	-0.0902693	-0.0511885	-1.42693	-0.0815725	-0.189125	-0.402387	0.526319	-0.226855	-1.3229	0.302798	-0.0254558	-0.390983	-4.4877	0.421548	-0.466448	-0.0326295	0.691568	0.0052063	-0.525666	0.346192
TGFA-IT1	0	-4.33686	-4.51675	-0.988401	1.35168	-0.290967	-0.335989	0.137635	-3.69646	0.518754	-0.116894	-4.0752	3.91205	-0.274674	0	0	0.310319	0	-3.6439	3.99389	0.143947	-3.61862	3.93876
TGFB1	-0.0310361	-0.509551	-0.432671	-0.000862699	0.222246	-0.0149181	0.125983	0.22671	-0.251188	0.0447583	-0.11719	0.153637	0.0071255	0.156936	0.18085	-0.697489	0.159464	-0.329112	0.0862117	-0.245381	0.173351	-0.0200103	-0.208243
TGFB1I1	-3.14507	-3.83753	0.133338	-0.941504	-0.122229	1.04539	0.532955	-1.0882	0.512904	0.403672	0.0535325	-0.370789	-1.05864	0.383676	-0.399092	-0.268758	-0.0904804	-0.156831	0.629102	-0.700735	-0.50031	0.0291415	-1.52329
TGFB2	0.156698	-0.107701	0.243208	-0.331228	0.0754704	-0.642421	0.241444	0.0891766	-0.495698	-0.36617	-0.388662	-0.469362	-0.16858	-0.699811	-0.707887	-0.529804	-0.852618	0.0472088	0.0417523	-0.637755	-0.121423	0.13267	-0.722526
TGFB2-OT1	-0.42588	0.073584	0.287886	-0.517893	0.133052	-0.61119	0.168634	0.374204	-0.613296	0.220603	-0.271557	-0.967162	-0.412907	-0.907433	-0.569477	-2.35781	-0.291224	0.0233885	-0.0839087	-1.38314	0.282008	0.45572	-0.990451
TGFB3	-1.12489	-1.0369	0.191282	0.453714	-0.290439	0.337325	0.894568	-0.224957	-0.172031	-0.160964	-0.619628	-0.591246	0.223907	-0.239635	-0.75901	-0.950202	-0.449673	-4.59416	-0.428075	-0.969199	-0.182998	-0.515826	-0.762952
TGFBI	0.0371425	0.726617	-0.225736	-0.553167	0.269881	-0.606753	0.32258	0.475689	0.793893	0.497629	0.30658	0.860655	0.793611	-0.0936158	-0.00198655	-0.330759	-0.175116	0.286504	0.259824	-0.0639772	0.386693	0.175997	-0.628312
TGFBR1	-0.252334	0.612675	0.00376385	0.0557542	-0.385381	0.529256	0.322664	0.378553	0.164124	-0.045872	-0.00415797	-0.000391038	0.228529	-0.130849	0.110436	0.252562	0.137821	-0.143323	0.0357446	-0.0949995	0.1326	0.0179669	-0.299086
TGFBR2	-0.567233	0.251248	-0.0748703	-0.21933	0.0379182	-0.151772	0.101747	0.2393	-0.266028	0.117863	0.201804	-0.326478	-0.246504	-0.347982	-0.1773	-0.540084	-0.375807	0.413315	0.870414	-0.355044	0.121265	-0.0182417	-0.403575
TGFBR3	0.102601	-2.32663	0.340495	-0.297184	-0.549206	-0.387271	0.305958	-1.01849	-1.13364	0.131623	-0.258423	-0.443353	-0.159233	-0.808861	-0.663416	1.10652	-1.02133	-0.987031	-0.637829	-0.693656	0.28366	-0.0403001	-0.543976
TGFBRAP1	-0.120563	-5.13781	0.0687567	-0.946172	-0.151556	0.215193	0.362163	-0.17344	0.149858	0.0138133	-0.197537	0.720979	0.195877	-0.0554777	0.188039	0.0633155	-0.040982	0.662919	-0.48507	-0.413133	0.0322434	-0.0802764	-0.731184
TNF	0.236518	-4.70698	-0.346103	0.724562	0.160429	-0.52545	-0.0433131	0.170135	-0.00447653	0.76131	-0.050003	-0.424805	0.362895	0.0125134	-0.295671	-4.04261	0.149314	-0.5179	0.835434	0.39261	-0.270822	-0.135369	0.0189745
TNFAIP1	0.017767	-0.289041	-0.106957	0.123137	0.126855	-0.0060678	0.0607415	0.132759	0.0858657	0.167191	-0.099265	-0.368719	0.105888	0.136583	-0.0842349	-0.340775	0.0891433	-0.210992	0.125871	0.13266	-0.0165957	-0.264999	0.14251
TNFAIP2	0.881923	2.72776	2.6713	-2.95586	0	0.518329	2.47595	3.34077	-2.10085	3.17314	-3.02221	-0.103163	-4.40841	2.84279	-2.4702	4.61869	-0.17237	-2.58622	2.49148	2.87868	-4.90618	-0.566194	0
TNFAIP3	-0.576418	-0.924436	-0.946179	-0.0114207	-0.00935413	-0.681093	-0.299571	0.117107	-3.74975	0.804289	-3.74821	-0.481081	3.49095	0.127723	-0.339409	-3.96662	4.04812	-4.36913	0.491579	-0.342938	-3.69709	0.463909	3.34412
TNFAIP8	0.133318	-0.431186	-0.196832	-0.197379	0.130928	-0.21335	-0.258427	-3.64567	0.024417	-0.083103	0.128336	-0.723423	0.630358	-0.0456938	-0.51606	-3.71373	-0.463792	-4.37035	0.321585	-0.00360001	0.0138347	-2.82243	0.488314
TNFAIP8L1	0	-4.48692	4.5842	0	0.0704695	-4.52627	0.0372234	0.0429023	-4.50193	-4.5258	0.000308332	-0.0152226	-4.38763	4.71196	4.52577	4.59483	4.67658	-4.46605	-4.435	0	0	-0.237676	4.54161
TNFAIP8L2	0.137842	-0.284221	0.206683	-0.145274	-0.102038	0.315327	-0.0546447	0.578479	-0.466642	-0.0417262	0.0513681	-0.147501	0.300567	0.35335	-0.142671	-1.03626	0.924124	-0.117405	1.08691	-0.221453	-0.195769	0.346023	0.0308574
TNFAIP8L3	-0.772532	-0.937081	-4.88804	-4.68805	0.313629	-0.0896212	-0.0750935	-0.474071	-4.36824	-0.277019	-3.99775	-4.70489	0.385679	4.08821	-4.73295	-4.5145	-0.0932104	3.88993	0.395463	4.85053	0.238645	-0.228102	-0.59447
TNFRSF10A	-0.294836	-0.329112	-0.63047	-0.103163	0.0296014	-0.692525	0.0261004	-0.286304	-0.608565	0.227845	-0.450402	-0.897714	0.229598	-0.129803	-0.600768	-4.75293	-0.132616	0.108391	-0.140075	-0.0561323	-0.195129	-0.637038	0.0273979
TNFRSF10B	-0.000477495	-0.234872	0.723036	0.352161	1.12263	-0.0282068	0.21524	0.723761	-4.64093	0.0924893	-0.19985	0.355771	0.0660717	-0.0809969	-0.149266	0.358105	0.198206	0.243007	0.199393	0.144758	-0.0604756	0.215125	0.744657
TNFRSF10D	-0.649964	-0.790027	-0.879404	0.216782	-0.0307061	-0.491715	-0.003744	0.0407465	-0.468548	0.306732	-0.319381	-0.877135	-0.0994702	-0.16164	-0.747019	-0.701009	-0.0751701	-0.574501	-0.300976	-0.144135	-0.17711	-0.552953	-0.274265
TNFRSF11A	-0.136396	-0.479333	-0.552403	-0.18329	0.116673	-0.394207	-0.120879	-0.503068	-0.42586	-0.006185	-0.41066	-0.380085	-0.118851	-0.490023	-0.229112	-0.556327	-0.429185	-0.614452	0.073154	-0.509722	-0.0128315	-0.103871	-0.342761
TNFRSF11B	-4.19511	-0.426685	-0.193558	0.167625	4.08714	-0.192044	-0.163071	0.100878	-1.23998	-0.010776	-0.42142	-0.767842	-0.470193	-1.36339	-1.04259	-4.21347	0.0841614	-1.01093	-1.14938	-0.440181	-1.39026	-0.472793	-0.578063
TNFRSF12A	0.309229	-5.02947	-0.196897	0.664757	-0.200655	0.371143	0.360926	1.16033	1.00377	0.508193	0.108712	0.0355343	-0.281424	0.704089	0.161952	0.269228	-0.545953	0.514275	0.593638	0.499276	-0.439285	1.08019	-0.0576942
TNFRSF13C	-0.150914	-0.109379	0.712906	0.289564	0.434076	-0.0135602	0.0761034	0.0751195	0.69242	0.134392	0.269899	0.181852	0.641768	0.391262	-0.348181	-0.0415065	0.226993	0.0674967	0.17493	0.34851	0.0604555	-0.183642	0.478306
TNFRSF14	0.132032	-0.382467	0.605332	0.208117	-0.540209	0.025838	0.0581391	0.212146	2.68926	0.580534	0.555594	0.615204	-0.306654	0.660498	0.47093	-1.18157	2.62019	-0.0883657	-0.348762	-0.167849	0.0406822	0.443045	-0.907323
TNFRSF14-AS1	0.264214	-4.30685	1.16776	0.264186	0.0769105	0.507403	0.105936	1.00426	0.836933	0.145654	0.410258	1.082	0.216353	1.04963	0.267088	0.762179	0.733183	0.638353	0.82685	0.38278	0.605966	0.719245	0.129609
TNFRSF18	0.356468	-4.21336	-0.161056	0.296851	4.11346	-0.882972	-0.286592	-0.397603	-0.0414456	0.343329	0.209794	-0.166363	0.279405	-0.0810746	3.87455	0	-0.0177617	0	-3.38172	0.228675	-3.30191	-0.0648367	4.19236
TNFRSF19	-0.636845	-1.28514	-0.548472	-0.606192	0.398806	-1.08254	-0.0269908	-0.756652	-0.176602	4.16856	-0.0650205	0.00653579	0.368646	-0.57589	-0.296067	0.0542322	-0.284132	-0.785091	0.121648	4.32046	0.0657433	-0.53091	0.370089
TNFRSF1A	-0.111423	-0.84699	-0.0910107	0.0979728	0.00870005	-0.628449	0.209609	-0.127385	-0.0244301	0.275524	-0.0634742	-0.232834	-0.256274	0.164511	-0.176626	-0.273255	0.0986291	-0.168155	-0.0863703	0.112015	0.0695685	-0.273722	0.0178214
TNFRSF1B	0.0988866	-0.00986088	-0.383255	0.113225	0.0697033	0.0797034	0.119887	0.540538	-0.415922	0.0340956	0.115479	0.0255078	-0.160412	0.259507	-0.0761116	-1.16313	0.303536	-0.269578	0.306325	-0.146293	0.0584696	0.173364	-1.72782
TNFRSF21	0.324562	0.727986	-0.00650202	0.338559	0.248608	0.404895	0.419832	0.894695	-0.0157381	0.180877	0.527772	-0.196887	0.107359	0.194563	0.0781841	-0.414902	0.199681	-0.464626	0.0865721	0.339987	-0.0353702	-0.194761	0.313328
TNFRSF25	0.126329	-3.90918	0.480667	-0.388682	-0.136115	-0.628135	0.0693801	0.231352	0	0.635234	-0.232653	-3.90132	-0.608584	0.981311	-3.70599	-3.74721	0.487991	-3.89332	-3.09717	1.11561	0.140941	-3.87496	-3.55067
TNFRSF6B	3.02943	0	-0.271451	0.0379277	4.03793	3.27275	-0.260202	-0.375925	0.205458	1.21806	-1.01977	-0.0162467	-0.154448	-0.557217	-0.0381072	3.56489	3.17193	3.35945	-3.93512	3.51117	0.0891735	-0.578697	-0.686524
TNFRSF8	3.48237	-3.58807	-3.36091	-0.121822	-0.123987	0.468263	0.128767	-0.110691	-3.84664	-0.0256024	0.656279	-0.589231	-0.171097	-0.200892	-0.899753	-3.71115	0.573553	-0.467833	3.32296	-0.169264	0.150748	3.12066	3.1903
TNFRSF9	4.56751	0.754952	-0.374196	-3.4673	0.134665	1.05047	3.23323	-2.46339	-0.459574	-3.47431	0.579429	-0.332609	0.456203	0.942753	0.278157	3.51427	0.845649	-0.251669	-2.81678	-0.192277	0.179899	1.10924	0.363518
TNFSF10	-0.278385	-0.315517	-0.600714	-0.159679	0.164846	-0.663427	0.165913	0.0902566	-0.580856	-0.156634	-0.436211	-1.19513	0.0490794	-0.298991	-0.614215	-1.03152	-0.256248	-0.623633	0.0856743	-0.2387	-0.122534	-0.781693	-0.0548679
TNFSF11	0.168745	-4.04856	-3.8949	0.339559	0.197518	-3.5712	-3.05898	-0.100024	-0.154517	0.431687	2.61267	2.68124	3.36289	0	3.46654	-4.30452	0	0	0.823737	0	0	0.390196	0.109699
TNFSF12	-0.221371	0.37343	-0.216654	0.163239	0.228305	-0.356465	-0.0457034	-0.125991	-0.378017	0.32005	0.178257	0.451666	0.237754	0.049199	0.258537	0.439291	-0.456744	0.28452	0.36685	0.250908	0.0843815	0.0752978	-0.482054
TNFSF13	1.77935	0.944595	4.66441	-1.57182	-1.91529	-0.865159	-0.0006678	4.471	-2.90054	4.59567	0.423482	0	0.723016	-2.41534	0.016168	-4.61114	4.4878	0.00892002	0.0293344	2.61999	0.670852	-1.50573	-0.826895
TNFSF13B	-0.562798	0.43169	-0.629818	-0.684341	-0.0316175	-0.196597	-0.339294	0.785646	-0.687019	0.506352	0.301524	0.250613	0.127788	3.85761	3.96216	0.13958	1.32926	-0.433836	-0.410826	0.160439	1.09642	-0.610644	-1.26131
TNFSF14	0.597737	-0.967548	-0.314309	0.186439	-0.119624	-0.149035	0.192666	0.450469	-0.4313	0.481586	-0.173663	-0.479342	-0.0781689	0.696529	0.0370948	-4.24311	0.598602	-0.318213	0.369942	-0.407137	0.0232312	-0.0694386	-0.29638
TNFSF15	0.103388	-0.205738	0.0240092	0.177847	-0.00933842	0.192167	-1.1847	0.548492	-1.0706	-0.518194	0.536724	-1.26734	0.0704753	-0.571083	-0.267126	-0.519564	0.630221	-0.643854	-0.517325	-0.258258	0.00438581	0.879183	1.1838
TNFSF18	-3.08599	0.552166	-0.201379	0.147755	-0.055704	0.811346	0.235468	0.723653	-0.196421	0.487067	-0.272983	-3.39665	0.253083	-0.811168	0.229236	-3.73511	0.125049	-1.04144	0.785669	-0.288425	0.596848	0.391541	0.618145
TNFSF4	-0.299059	0.126696	0.189478	0.0111383	0.260155	0.175914	0.361216	-0.171518	-0.727812	0.293721	-0.138043	3.92659	-0.100457	-0.255038	0.221375	-0.231583	-0.0346327	-0.102874	0.34036	-0.377892	0.0955982	0.242324	-0.52498
TNFSF8	-4.08258	0	-4.33472	0.122071	0.184724	-0.59854	-3.68291	0.602893	-0.88763	0.127214	0.0827951	0.0156776	-0.135264	3.45395	-0.370351	-4.44936	-0.281302	0.253235	0.517724	-0.308364	-3.761	0.0281464	-4.00988
TNFSF9	0.543454	-0.171452	-0.442006	0.222103	-0.0345001	1.07136	0.26767	0.86265	0.0932122	0.317171	0.000375652	-0.610921	0.400984	0.128285	0.57705	0.292488	-0.184394	-0.688829	-0.306489	0.920504	0.0717489	-0.306108	0.379008
